# Supplementary material for: Monitoring the Dilution of Buffer Solutions with Different pH Values above and below Physiological pH in Very Small Volumes
Source: Sensors (Basel). 2024 Sep 4;24(17):5751. doi: 10.3390/s24175751 (PMC11487416; doi:10.3390/s24175751)
Supplement: Supplementary file 1 [file sensors-24-05751-s001.zip]

Archive with 1 entries (1 files):
- sensors-3137961-supplementary.pdf
